# Supplementary material for: A Phase 1/2 Randomized Study to Evaluate the Safety, Tolerability, and Immunogenicity of Nucleoside-Modified Messenger RNA Influenza Vaccines in Healthy Adults
Source: Vaccines (Basel). 2025 Apr 3;13(4):383. doi: 10.3390/vaccines13040383 (PMC12031420; doi:10.3390/vaccines13040383)
Supplement: Supplementary file 1 [file vaccines-13-00383-s001.zip]

Archive with 14 entries (14 files):
- Branche_Figure S1.pdf
- Branche_Figure S2.pdf
- Branche_Figure S3.pdf
- Branche_Figure S4.pdf
- Branche_Figure S5.pdf
- Branche_Figure S6.pdf
- Branche_Figure S7.pdf
- Branche_Supplementary Text S1.pdf
- Branche_Table S1.pdf
- Branche_Table S2.pdf
- Branche_Table S3.pdf
- Branche_Table S4.pdf
- Branche_Table S5.pdf
- Branche_Table S6.pdf
